# Supplementary material for: Characterization of Two Novel Heat Shock Protein 70 Transcripts from Sitodiplosis mosellana and Their Response to Larval Diapause and Thermal Stress
Source: Biology (Basel). 2025 Aug 30;14(9):1147. doi: 10.3390/biology14091147 (PMC12467714; doi:10.3390/biology14091147)
Supplement: Supplementary file 1 [file biology-14-01147-s001.zip]

Archive with 1 entries (1 files):
- biology-3834453-supplementary.pdf
